# Supplementary material for: Identification of a circRNA-miRNA-mRNA regulatory network for exploring novel therapeutic options for glioma
Source: PeerJ. 2021 Aug 6;9:e11894. doi: 10.7717/peerj.11894 (PMC8351580; doi:10.7717/peerj.11894)
Supplement: Supplemental Information 1 [file peerj-09-11894-s001.zip]

Archive with 5 entries (4 files):
- codes used/
- codes used/fig 5-6 target genes selection for circRNA and GBM___uni_multi variate regression and LASSO.R
- codes used/fig.8 Immune infiltration data_summarize.R
- codes used/fig4  ggplot2-bubble plot of target genes functional enrichment.R
- codes used/fig9  new bubble plots.R
