# Supplementary material for: Identification of a circRNA-miRNA-mRNA regulatory network for exploring novel therapeutic options for glioma
Source: PeerJ. 2021 Aug 6;9:e11894. doi: 10.7717/peerj.11894 (PMC8351580; doi:10.7717/peerj.11894)
Supplement: Supplemental Information 2 [file peerj-09-11894-s002.xlsx]

## Sheet: GEO-GSE146463
	GBM_1	GBM_2	GBM_3	GBM_4	GBM_5	GBM_6	GBM_7	GBM_8	NT_1	NT_2	NT_3
hsa_circ_0001156	6.36165	6.50035	6.18233	5.68162	5.74815	5.83545	5.86454	5.42152	6.71101	7.62143	6.59343
hsa_circ_0030788	5.48038	5.47298	5.16603	4.97329	5.08044	4.81573	5.03352	4.72285	5.84552	6.53188	6.55149
hsa_circ_0034182	5.24847	5.03205	5.24086	5.24847	4.98809	5.1505	5.08044	4.87819	6.72903	6.4139	5.83545
hsa_circ_0000227	8.11112	8.20554	8.07663	8.63951	7.37386	7.94192	8.03075	7.92579	6.66767	6.81866	6.94561
hsa_circ_0018086	8.59133	8.68182	8.82304	9.18495	7.82802	8.43379	8.53404	8.60102	7.28507	7.33775	7.40243
hsa_circ_0000229	7.60559	7.67265	7.90547	8.47018	6.70595	7.38728	7.54121	7.60052	5.27826	4.58424	4.5559
hsa_circ_0036592	9.67325	10.2935	10.0335	10.007	10.378	10.0576	10.7029	9.42905	5.66673	10.5198	6.00487
hsa_circ_0002765	6.51331	6.37561	6.28142	7.00223	5.90515	6.67145	6.45695	6.84191	5.07511	4.58424	4.26628

## Sheet: GEO-GSE109569
ID_REF	GBM_1	GBM_2	GBM_3	NT_1	NT_2	NT_3
hsa_circ_0001156	4.71883	4.88506	4.96896	6.27684	6.62274	6.79423
hsa_circ_0030788	5.86468	5.39655	6.71839	8.23768	8.67622	9.38291
hsa_circ_0034182	3.10821	3.91118	3.58152	7.65733	6.33078	8.44619
hsa_circ_0000227	6.71161	7.0532	6.74317	5.19534	4.94407	5.16691
hsa_circ_0018086	7.70144	8.29894	7.60009	6.36929	6.27678	6.47733
hsa_circ_0000229	6.79732	7.5095	6.82001	5.62259	5.40585	5.67033
hsa_circ_0036592	10.0875	10.1912	10.1065	9.1797	9.18765	8.82794
hsa_circ_0002765	5.73394	6.50842	6.01069	4.02152	4.14404	3.52467
