# Supplementary material for: Identification of a circRNA-miRNA-mRNA regulatory network for exploring novel therapeutic options for glioma
Source: PeerJ. 2021 Aug 6;9:e11894. doi: 10.7717/peerj.11894 (PMC8351580; doi:10.7717/peerj.11894)
Supplement: Supplemental Information 3 [file peerj-09-11894-s003.csv]

microRNA_ID	CGGA_253	CGGA_258	CGGA_281	CGGA_285	CGGA_316	CGGA_317	CGGA_321	CGGA_357	CGGA_365	CGGA_379	CGGA_396	CGGA_399	CGGA_402	CGGA_407	CGGA_433	CGGA_434	CGGA_447	CGGA_459	CGGA_461	CGGA_469	CGGA_505	CGGA_522	CGGA_542	CGGA_544	CGGA_548	CGGA_552	CGGA_590	CGGA_592	CGGA_595	CGGA_601	CGGA_626	CGGA_648	CGGA_663	CGGA_673	CGGA_688	CGGA_692	CGGA_708	CGGA_711	CGGA_712	CGGA_718	CGGA_736	CGGA_743	CGGA_746	CGGA_753	CGGA_767	CGGA_770	CGGA_776	CGGA_781	CGGA_792
hsa-miR-935	3854.834	1854.954	-84.18716	3982.869	5801.147	7109.204	17530.25	21557.71	18508.16	-7.019773	4248.384	3796.937	-51.89531	1589.379	18253.31	4313.096	-1.195739	2178.873	8619.538	1212.165	2964.538	717.6154	8136.912	1909.95	4788.208	3117.358	6295.396	1003.645	9707.174	3887.555	5086.487	3117.358	5310.246	5553.693	4619.478	7220.182	5086.487	3769.654	4065.564	4974.688	3982.869	4409.101	3826.349	343.3021	331.8386	6341.422	2607.495	8619.538	2607.495
hsa-miR-1248	997.2764	494.6068	44.35791	449.8858	829.3923	253.5339	116.3622	627.7056	29.97164	118.7528	491.6626	89.93301	31.18624	1358.328	-7.019773	805.8772	458.7184	1157.379	135.4781	89.47379	216.727	96.83859	266.6755	721.4867	634.9073	284.7141	263.8086	341.3751	466.2849	397.9888	300.3536	311.0017	489.1004	411.757	399.6841	401.9802	513.7485	545.1433	527.1304	473.1734	309.345	572.418	290.0146	499.9416	685.4352	250.8601	299.0103	315.7399	532.933
hsa-miR-647	839.3279	611.6111	725.7957	653.9373	1065.396	1333.242	2324.637	312.521	912.0146	1789.203	696.5554	290.0146	4009.744	824.9416	912.0146	671.3279	1120.864	797.0103	1404.487	1385.259	510.7614	778.1948	681.5253	765.1219	478.2292	895.7742	1610.336	879.4137	615.0446	774.0489	1150.328	1106.834	677.7056	688.9974	489.1004	611.6111	864.8815	563.4695	805.8772	653.9373	452.109	627.7056	557.3493	810.6326	1493.551	513.7485	824.9416	677.7056	346.8257
hsa-miR-1303	187.1819	2607.495	-15.55625	-37.41891	-44.2687	-76.45754	-49.54767	-32.74939	-41.80089	2208.847	98.61542	-65.01548	89.47379	1431.298	146.0832	13.18194	5430.74	-21.57771	-61.88243	58.68838	136.3837	405.7442	-59.62492	-26.82235	28.86006	1691.929	215.5811	209.4738	-46.27299	548.066	2224.564	671.3279	1740.688	19.8901	76.02744	-57.04123	305.0231	-37.41891	411.757	138.7141	-26.21291	80.90298	189.9588	939.0017	63.51671	334.8944	3410.727	37.43945	103.5553
hsa-miR-581	245.8858	339.6326	261.3236	296.2163	302.0789	249.5167	874.2892	353.6412	338.0703	362.3493	545.1433	128.7098	422.5468	230.9287	1385.259	279.139	350.2077	336.4609	208.2721	605.3279	967.1691	480.8643	302.0789	241.7828	315.7399	179.8343	430.9502	2178.873	382.3837	243.3064	454.1734	205.3279	285.933	442.9502	260.2506	330.006	256.4008	290.0146	212.491	252.1304	249.5167	175.4781	175.4781	216.727	585.9545	261.3236	244.6111	551.5554	152.5983
hsa-miR-1205	293.1648	288.9201	237.9588	235.9845	320.3322	2224.564	154.8043	257.5897	118.7528	1366.903	291.4781	445.2849	294.6669	246.7699	-31.65067	328.3236	2193.534	371.2892	94.90298	189.9588	88.11757	94.31928	170.6712	265.2721	350.2077	466.2849	153.4352	136.3837	234.6583	299.0103	355.4094	566.3837	239.1219	239.1219	163.8472	230.9287	300.3536	172.6497	246.7699	317.4094	456.7184	239.1219	178.242	248.2892	624.4781	124.7528	232.2292	307.7828	261.3236
hsa-miR-767-3p	97.43087	2432.439	489.1004	120.2592	191.8	74.60255	435.0575	281.8086	2607.495	61.58538	30.74847	420.2592	315.7399	75.28495	885.4308	23.95877	115.0146	331.8386	885.4308	598.5554	253.5339	31.18624	126.2377	2586.903	334.8944	235.9845	185.2807	235.9845	12.77851	184.5296	294.6669	348.4566	49.64117	37.43945	27.3622	14.49954	68.28924	148.7141	111.5983	21.85576	47.00169	154.1819	152.5983	41.55104	70.70984	18.55533	6.435163	-15.55625	40.34074
hsa-miR-607	149.6412	209.4738	277.6927	179.8343	117.9931	510.7614	119.5553	169.9459	513.7485	440.9159	111.5983	473.1734	814.903	78.49096	314.0832	140.9373	272.6197	146.0832	362.3493	879.4137	371.2892	399.6841	139.4695	810.6326	346.8257	307.7828	1431.298	267.9373	89.01027	120.2592	142.6583	194.8043	107.4137	71.86864	196.8901	159.388	182.0146	341.3751	188.0961	134.1133	108.0489	338.0703	190.8171	548.066	283.3365	164.727	374.7957	646.6498	508.0875
hsa-miR-1200	66.50383	39.37508	279.139	9.061771	9.56821	55.1519	-3.071275	-66.60776	-81.04982	219.0746	29.52529	23.48237	189.9588	7.473789	43.82143	-2.092735	743.4652	22.418	27.3622	193.6283	-24.01119	7.945892	10.95877	-8.17428	13.51671	15.50383	-7.736512	527.1304	35.58109	411.757	618.315	33.02744	17.08752	15.50383	681.5253	30.74847	14.01456	-0.2257819	7.473789	38.02314	56.26349	10.95877	-4.856683	2.272072	188.8643	-2.54767	20.43946	117.0875	8.495248
hsa-miR-586	225.7227	223.4137	203.1176	270.9244	396.242	1633.714	-44.8996	129.5468	39.37508	34.96735	257.5897	94.31928	54.64117	245.8858	269.4995	214.3493	184.5296	360.6025	470.9716	-15.55625	93.55534	17.59396	110.2249	114.3064	182.0146	158.6712	61.58538	167.3751	233.3365	182.0146	170.6712	219.0746	1325.083	215.5811	141.8944	197.7871	260.2506	176.4437	206.3021	207.2635	100.0103	110.8086	102.7528	2162.152	267.9373	73.4652	146.0832	81.40941	14.96735
hsa-miR-640	-8.17428	-5.54767	491.6626	1633.714	4.503832	21.34074	95.53387	16.57679	150.2978	262.5339	10.50383	65.39654	944.4609	138.7141	284.7141	12.36649	73.4652	29.52529	277.6927	405.7442	13.18194	118.7528	-29.9511	-26.21291	-1.551962	102.0017	1504.89	28.25491	-17.11849	-2.092735	502.7184	117.0875	30.74847	11.86005	13.51671	-10.71934	0.3064069	-2.54767	15.50383	-3.723636	14.96735	-38.7408	-24.01119	8.495248	50.70984	-17.11849	281.8086	42.7828	3.134733
hsa-miR-599	-46.27299	-12.39746	-22.65497	-29.9511	-35.92106	-63.02407	49.15619	-38.26012	2.782802	-36.34595	-15.55625	-41.80089	-45.87385	-28.82235	-11.2687	-22.00261	-78.56913	-25.14424	709.6154	-40.09703	-61.40604	150.9673	-45.32878	-74.89531	-45.32878	-84.18716	-65.72793	24.44804	-8.66355	-23.56484	-50.2172	-81.7966	-14.48758	-15.10132	-38.26012	18.55533	-18.17857	-24.01119	-40.09703	-20.6893	-47.83522	-60.16999	-45.87385	-34.42321	-34.42321	-43.68072	-46.92965	-7.019773	-51.89531
[truncated: 150 more columns]
