# Supplementary material for: Identification of a circRNA-miRNA-mRNA regulatory network for exploring novel therapeutic options for glioma
Source: PeerJ. 2021 Aug 6;9:e11894. doi: 10.7717/peerj.11894 (PMC8351580; doi:10.7717/peerj.11894)
Supplement: Supplemental Information 5 [file peerj-09-11894-s005.txt]

CGGA_ID
CGGA_11
CGGA_124
CGGA_126
CGGA_168
CGGA_172
CGGA_195
CGGA_203
CGGA_221
CGGA_225
CGGA_240
CGGA_287
CGGA_292
CGGA_342
CGGA_370
CGGA_373
CGGA_375
CGGA_377
CGGA_380
CGGA_404
CGGA_419
CGGA_437
CGGA_439
CGGA_442
CGGA_444
CGGA_451
CGGA_454
CGGA_483
CGGA_491
CGGA_495
CGGA_499
CGGA_512
CGGA_527
CGGA_547
CGGA_549
CGGA_557
CGGA_570
CGGA_573
CGGA_575
CGGA_588
CGGA_593
CGGA_594
CGGA_597
CGGA_606
CGGA_609
CGGA_612
CGGA_640
CGGA_646
CGGA_649
CGGA_654
CGGA_664
CGGA_676
CGGA_679
CGGA_683
CGGA_684
CGGA_686
CGGA_693
CGGA_699
CGGA_700
CGGA_709
CGGA_713
CGGA_714
CGGA_729
CGGA_731
CGGA_741
CGGA_747
CGGA_761
CGGA_764
CGGA_775
CGGA_778
CGGA_782
CGGA_802
CGGA_848
CGGA_859
CGGA_902
CGGA_907
CGGA_253
CGGA_256
CGGA_258
CGGA_267
CGGA_271
CGGA_281
CGGA_285
CGGA_316
CGGA_317
CGGA_321
CGGA_357
CGGA_365
CGGA_379
CGGA_396
CGGA_399
CGGA_402
CGGA_407
CGGA_433
CGGA_434
CGGA_441
CGGA_447
CGGA_459
CGGA_461
CGGA_469
CGGA_502
CGGA_505
CGGA_522
CGGA_542
CGGA_544
CGGA_548
CGGA_552
CGGA_566
CGGA_571
CGGA_583
CGGA_590
CGGA_592
CGGA_595
CGGA_601
CGGA_626
CGGA_648
CGGA_663
CGGA_673
CGGA_688
CGGA_692
CGGA_708
CGGA_711
CGGA_712
CGGA_718
CGGA_736
CGGA_743
CGGA_746
CGGA_753
CGGA_767
CGGA_770
CGGA_776
CGGA_784
CGGA_792
CGGA_898
CGGA_1005
CGGA_1046-1
CGGA_249
CGGA_331
CGGA_334
CGGA_353
CGGA_354
CGGA_405
CGGA_412
CGGA_476
CGGA_564
CGGA_661
CGGA_260
CGGA_277
CGGA_364
CGGA_403
CGGA_489
CGGA_490
CGGA_508
CGGA_558
CGGA_598
CGGA_231
CGGA_329
CGGA_330
CGGA_351
CGGA_352
CGGA_391
CGGA_393
CGGA_438
CGGA_498
CGGA_513
CGGA_560
CGGA_562
CGGA_577
CGGA_578
CGGA_596
CGGA_643
CGGA_1027
CGGA_156
CGGA_178
CGGA_205
CGGA_210
CGGA_218
CGGA_255
CGGA_264
CGGA_308
CGGA_311
CGGA_324
CGGA_335
CGGA_345
CGGA_346
CGGA_366
CGGA_371
CGGA_401
CGGA_413
CGGA_436
CGGA_464
CGGA_504
CGGA_604
CGGA_628
CGGA_658
CGGA_680
CGGA_734
CGGA_837
CGGA_850
CGGA_1006
CGGA_1011
CGGA_1015
CGGA_1024
CGGA_1026
CGGA_1035
CGGA_1039
CGGA_275
CGGA_323
CGGA_387
CGGA_446
CGGA_484
CGGA_485
CGGA_511
CGGA_543
CGGA_579
CGGA_589
CGGA_633
CGGA_639
CGGA_659
CGGA_672
CGGA_760
CGGA_835
CGGA_856
CGGA_868
CGGA_191
CGGA_243
CGGA_251
CGGA_266
CGGA_273
CGGA_282
CGGA_291
CGGA_296
CGGA_312
CGGA_315
CGGA_347
CGGA_348
CGGA_378
CGGA_395
CGGA_398
CGGA_411
CGGA_415
CGGA_418
CGGA_440
CGGA_455
CGGA_482
CGGA_500
CGGA_514
CGGA_519
CGGA_523
CGGA_528
CGGA_541
CGGA_610
CGGA_615
CGGA_623
CGGA_635
CGGA_662
CGGA_671
CGGA_674
CGGA_706
CGGA_740
CGGA_765
CGGA_786
CGGA_694
CGGA_809
CGGA_1059
CGGA_1069
CGGA_D39
CGGA_652
CGGA_678
CGGA_1022
CGGA_1081
CGGA_D46
CGGA_314
CGGA_420
CGGA_474
CGGA_605
CGGA_232
CGGA_259
CGGA_406
CGGA_492
CGGA_704
CGGA_1061
CGGA_309
CGGA_318
CGGA_530
CGGA_681
CGGA_831
CGGA_869
CGGA_1060
CGGA_1078
CGGA_D60
CGGA_703
CGGA_104
CGGA_272
CGGA_374
CGGA_462
CGGA_518
CGGA_719
CGGA_798
CGGA_822
CGGA_899
CGGA_1068
