# Supplementary material for: Identification of a circRNA-miRNA-mRNA regulatory network for exploring novel therapeutic options for glioma
Source: PeerJ. 2021 Aug 6;9:e11894. doi: 10.7717/peerj.11894 (PMC8351580; doi:10.7717/peerj.11894)
Supplement: Supplemental Information 6 [file peerj-09-11894-s006.txt]

TCGA-ID
TCGA.19.1389.02A.21R.2005.01
TCGA.26.5132.01A.01R.1850.01
TCGA.28.2513.01A.01R.1850.01
TCGA.76.4927.01A.01R.1850.01
TCGA.26.5133.01A.01R.1850.01
TCGA.76.4928.01B.01R.1850.01
TCGA.06.5856.01A.01R.1849.01
TCGA.19.2619.01A.01R.1850.01
TCGA.41.3915.01A.01R.1850.01
TCGA.06.0681.11A.41R.A36H.07
TCGA.14.1825.01A.01R.1850.01
TCGA.06.0210.02A.01R.2005.01
TCGA.15.1444.01A.02R.1850.01
TCGA.06.0210.01A.01R.1849.01
TCGA.14.1034.01A.01R.1849.01
TCGA.28.2499.01A.01R.1850.01
TCGA.06.2570.01A.01R.1849.01
TCGA.06.2565.01A.01R.1849.01
TCGA.06.2559.01A.01R.1849.01
TCGA.06.0211.01B.01R.1849.01
TCGA.26.5134.01A.01R.1850.01
TCGA.26.1442.01A.01R.1850.01
TCGA.06.0156.01A.03R.1849.01
TCGA.12.3652.01A.01R.1849.01
TCGA.19.5960.01A.11R.1850.01
TCGA.06.2557.01A.01R.1849.01
TCGA.06.0686.01A.01R.1849.01
TCGA.19.2625.01A.01R.1850.01
TCGA.28.2514.01A.02R.1850.01
TCGA.06.2558.01A.01R.1849.01
TCGA.06.0882.01A.01R.1849.01
TCGA.28.5220.01A.01R.1850.01
TCGA.76.4929.01A.01R.1850.01
TCGA.19.2629.01A.01R.1850.01
TCGA.27.2528.01A.01R.1850.01
TCGA.06.1804.01A.01R.1849.01
TCGA.14.0817.01A.01R.1849.01
TCGA.06.0187.01A.01R.1849.01
TCGA.28.5218.01A.01R.1850.01
TCGA.06.5408.01A.01R.1849.01
TCGA.28.5204.01A.01R.1850.01
TCGA.12.0618.01A.01R.1849.01
TCGA.32.2634.01A.01R.1850.01
TCGA.28.5207.01A.01R.1850.01
TCGA.28.5216.01A.01R.1850.01
TCGA.41.2571.01A.01R.1850.01
TCGA.12.1597.01B.01R.1849.01
TCGA.06.0219.01A.01R.1849.01
TCGA.06.5410.01A.01R.1849.01
TCGA.32.2638.01A.01R.1850.01
TCGA.14.0790.01B.01R.1849.01
TCGA.14.0787.01A.01R.1849.01
TCGA.06.0644.01A.02R.1849.01
TCGA.06.0744.01A.01R.1849.01
TCGA.06.0749.01A.01R.1849.01
TCGA.19.2620.01A.01R.1850.01
TCGA.32.2616.01A.01R.1850.01
TCGA.08.0386.01A.01R.1849.01
TCGA.06.0211.01A.01R.1849.01
TCGA.12.3653.01A.01R.1849.01
TCGA.27.2523.01A.01R.1850.01
TCGA.19.0957.02A.11R.2005.01
TCGA.12.0619.01A.01R.1849.01
TCGA.06.2569.01A.01R.1849.01
TCGA.06.0649.01B.01R.1849.01
TCGA.12.0616.01A.01R.1849.01
TCGA.06.2562.01A.01R.1849.01
TCGA.06.0680.11A.32R.A36H.07
TCGA.28.5213.01A.01R.1850.01
TCGA.14.1402.02A.01R.2005.01
TCGA.06.5858.01A.01R.1849.01
TCGA.41.2572.01A.01R.1850.01
TCGA.27.2519.01A.01R.1850.01
TCGA.19.2624.01A.01R.1850.01
TCGA.27.1830.01A.01R.1850.01
TCGA.06.0878.01A.01R.1849.01
TCGA.06.0646.01A.01R.1849.01
TCGA.06.0157.01A.01R.1849.01
TCGA.27.1835.01A.01R.1850.01
TCGA.27.2524.01A.01R.1850.01
TCGA.06.AABW.11A.31R.A36H.07
TCGA.14.1829.01A.01R.1850.01
TCGA.76.4932.01A.01R.1850.01
TCGA.06.0190.01A.01R.1849.01
TCGA.06.0645.01A.01R.1849.01
TCGA.06.5411.01A.01R.1849.01
TCGA.06.2567.01A.01R.1849.01
TCGA.26.5139.01A.01R.1850.01
TCGA.32.5222.01A.01R.1850.01
TCGA.02.0047.01A.01R.1849.01
TCGA.14.0736.02A.01R.2005.01
TCGA.06.5859.01A.01R.1849.01
TCGA.27.2521.01A.01R.1850.01
TCGA.06.0743.01A.01R.1849.01
TCGA.14.1823.01A.01R.1849.01
TCGA.14.0781.01B.01R.1849.01
TCGA.06.0171.02A.11R.2005.01
TCGA.16.0846.01A.01R.1850.01
TCGA.06.0238.01A.02R.1849.01
TCGA.27.2526.01A.01R.1850.01
TCGA.28.2510.01A.01R.1850.01
TCGA.32.4213.01A.01R.1850.01
TCGA.06.0745.01A.01R.1849.01
TCGA.12.5295.01A.01R.1849.01
TCGA.27.1831.01A.01R.1850.01
TCGA.27.1832.01A.01R.1850.01
TCGA.06.0132.01A.02R.1849.01
TCGA.27.1834.01A.01R.1850.01
TCGA.28.1753.01A.01R.1850.01
TCGA.32.2615.01A.01R.1850.01
TCGA.32.1982.01A.01R.1850.01
TCGA.28.2509.01A.01R.1850.01
TCGA.06.0125.01A.01R.1849.01
TCGA.06.0158.01A.01R.1849.01
TCGA.14.0789.01A.01R.1849.01
TCGA.14.1034.02B.01R.2005.01
TCGA.06.0174.01A.01R.1849.01
TCGA.06.0190.02A.01R.2005.01
TCGA.28.5208.01A.01R.1850.01
TCGA.06.0141.01A.01R.1849.01
TCGA.06.0129.01A.01R.1849.01
TCGA.06.5416.01A.01R.1849.01
TCGA.32.1970.01A.01R.1850.01
TCGA.19.1787.01B.01R.1850.01
TCGA.06.0184.01A.01R.1849.01
TCGA.41.5651.01A.01R.1850.01
TCGA.02.2485.01A.01R.1849.01
TCGA.06.0138.01A.02R.1849.01
TCGA.06.0747.01A.01R.1849.01
TCGA.06.5414.01A.01R.1849.01
TCGA.06.0750.01A.01R.1849.01
TCGA.76.4925.01A.01R.1850.01
TCGA.06.0221.02A.11R.2005.01
TCGA.19.4065.01A.01R.2005.01
TCGA.06.0178.01A.01R.1849.01
TCGA.02.0055.01A.01R.1849.01
TCGA.02.2483.01A.01R.1849.01
TCGA.06.2563.01A.01R.1849.01
TCGA.06.0139.01A.01R.1849.01
TCGA.28.5209.01A.01R.1850.01
TCGA.02.2486.01A.01R.1849.01
TCGA.76.4931.01A.01R.1850.01
TCGA.06.0675.11A.32R.A36H.07
TCGA.06.2564.01A.01R.1849.01
TCGA.27.1837.01A.01R.1850.01
TCGA.41.4097.01A.01R.1850.01
TCGA.26.5136.01B.01R.1850.01
TCGA.15.0742.01A.01R.1850.01
TCGA.06.5417.01A.01R.1849.01
TCGA.26.5135.01A.01R.1850.01
TCGA.06.0678.11A.32R.A36H.07
TCGA.06.0125.02A.11R.2005.01
TCGA.06.5418.01A.01R.1849.01
TCGA.28.5215.01A.01R.1850.01
TCGA.06.0152.02A.01R.2005.01
TCGA.19.1390.01A.01R.1850.01
TCGA.32.1980.01A.01R.1850.01
TCGA.06.0168.01A.01R.1849.01
TCGA.06.5412.01A.01R.1849.01
TCGA.32.2632.01A.01R.1850.01
TCGA.12.3650.01A.01R.1849.01
TCGA.06.0156.01A.02R.1849.01
TCGA.06.0211.02A.02R.2005.01
TCGA.19.4065.02A.11R.2005.01
TCGA.06.0130.01A.01R.1849.01
TCGA.06.5413.01A.01R.1849.01
TCGA.12.0821.01A.01R.1849.01
TCGA.12.5299.01A.02R.1849.01
TCGA.06.2561.01A.02R.1849.01
TCGA.14.0871.01A.01R.1849.01
TCGA.14.2554.01A.01R.1850.01
TCGA.28.1747.01C.01R.1850.01
TCGA.16.1045.01B.01R.1850.01
TCGA.76.4926.01B.01R.1850.01
TCGA.CS.4942.01A.01R.1470.07
TCGA.S9.A6TY.01A.12R.A32Q.07
TCGA.QH.A86X.01A.11R.A36H.07
TCGA.DU.7290.01A.11R.2027.07
TCGA.QH.A6XC.01A.12R.A32Q.07
TCGA.TM.A84T.01A.11R.A36H.07
TCGA.S9.A6WH.01A.12R.A33Z.07
TCGA.WY.A85B.01A.11R.A36H.07
TCGA.TM.A84R.01A.21R.A36H.07
TCGA.DU.A76L.01A.11R.A32Q.07
TCGA.DU.6396.01A.11R.1708.07
TCGA.RY.A840.01A.11R.A36H.07
TCGA.P5.A5F4.01A.11R.A28M.07
TCGA.DB.5281.01A.01R.1470.07
TCGA.DB.5275.01A.01R.1470.07
TCGA.IK.8125.01A.11R.2256.07
TCGA.HT.A615.01A.11R.A29R.07
TCGA.FG.8181.01A.11R.2256.07
TCGA.HT.8114.01A.11R.2404.07
TCGA.DB.A64O.01A.11R.A29R.07
TCGA.DU.5849.01A.11R.1708.07
TCGA.DH.5144.01A.01R.1470.07
TCGA.FG.8189.01B.11R.A28M.07
TCGA.CS.6669.01A.11R.1896.07
TCGA.TQ.A7RQ.01A.11R.A33Z.07
TCGA.EZ.7264.01A.11R.2027.07
TCGA.CS.5397.01A.01R.1896.07
TCGA.DU.8163.01A.11R.2256.07
TCGA.TQ.A7RK.01A.11R.A33Z.07
TCGA.DU.A76R.01A.11R.A32Q.07
TCGA.QH.A65Z.01A.11R.A29R.07
TCGA.DU.6392.01A.11R.1708.07
TCGA.S9.A7R7.01A.11R.A34R.07
TCGA.HT.8564.01A.11R.2404.07
TCGA.QH.A6CU.01A.11R.A31N.07
TCGA.DU.6393.01A.11R.1708.07
TCGA.TQ.A7RP.01A.21R.A34F.07
TCGA.HT.7476.01A.11R.2027.07
TCGA.DU.5853.01A.11R.1896.07
TCGA.DB.A64R.01A.11R.A29R.07
TCGA.HT.7604.01A.11R.2090.07
TCGA.TQ.A7RK.02A.11R.A36H.07
TCGA.DB.A64Q.01A.11R.A29R.07
TCGA.FG.A713.01A.11R.A32Q.07
TCGA.FG.6691.01A.11R.1896.07
TCGA.FG.A87Q.01A.11R.A36H.07
TCGA.DH.A66G.01A.21R.A31N.07
TCGA.FG.A60L.01A.12R.A31N.07
TCGA.HT.7857.01A.11R.2403.07
TCGA.S9.A7R1.01A.12R.A34R.07
TCGA.HT.7616.01A.11R.2256.07
TCGA.HT.7474.01A.11R.2027.07
TCGA.WY.A859.01A.12R.A36H.07
TCGA.P5.A737.01A.11R.A32Q.07
TCGA.QH.A6X8.01A.12R.A32Q.07
TCGA.DU.8166.01A.11R.2256.07
TCGA.S9.A7IY.01A.11R.A34F.07
TCGA.P5.A72U.01A.31R.A32Q.07
TCGA.HT.7481.01A.11R.2027.07
TCGA.DU.A7TJ.01A.11R.A34R.07
TCGA.DH.A7UT.01A.12R.A34F.07
TCGA.FG.7636.01A.11R.2090.07
TCGA.DU.A6S8.01A.12R.A32Q.07
TCGA.DU.5874.01A.11R.1708.07
TCGA.HT.8018.01A.11R.2404.07
TCGA.DU.7012.01A.11R.2027.07
TCGA.FG.A6J1.01A.11R.A31N.07
TCGA.S9.A7IS.01A.11R.A34F.07
TCGA.DH.5143.01A.01R.1470.07
TCGA.P5.A733.01A.11R.A32Q.07
TCGA.DH.A66F.01A.11R.A29R.07
TCGA.DU.A5TP.01A.11R.A28M.07
TCGA.HT.8105.01A.11R.2404.07
TCGA.DU.6407.02A.12R.A36H.07
TCGA.CS.6668.01A.11R.1896.07
TCGA.HT.7483.01A.11R.2027.07
TCGA.HT.7694.01A.11R.2256.07
TCGA.HT.A614.01A.11R.A29R.07
TCGA.IK.7675.01A.11R.2090.07
TCGA.DB.A64S.01A.11R.A29R.07
TCGA.FG.A6J3.01A.11R.A31N.07
TCGA.DU.6397.02A.12R.A36H.07
TCGA.TQ.A7RF.01A.11R.A33Z.07
TCGA.QH.A6CX.01A.11R.A32Q.07
TCGA.TM.A84L.01A.11R.A36H.07
TCGA.E1.A7Z2.01A.21R.A34R.07
TCGA.HT.7472.01A.11R.2027.07
TCGA.DB.A4X9.01A.11R.A26U.07
TCGA.DU.6397.01A.11R.1708.07
TCGA.TQ.A7RR.01A.21R.A34F.07
TCGA.DU.5847.01A.11R.1708.07
TCGA.HT.7609.01A.11R.2090.07
TCGA.E1.A7YI.01A.11R.A34F.07
TCGA.DB.A4XB.01A.11R.A26U.07
TCGA.HT.7884.01B.11R.2403.07
TCGA.VM.A8CH.01A.12R.A36H.07
TCGA.P5.A72Z.01A.11R.A32Q.07
TCGA.FG.8191.01A.11R.2256.07
TCGA.FG.7641.01B.11R.2256.07
TCGA.DB.A75M.01A.11R.A32Q.07
TCGA.DU.6410.01A.11R.1896.07
TCGA.TM.A84S.01A.11R.A36H.07
TCGA.E1.A7YU.01A.11R.A34R.07
TCGA.DU.8167.01A.11R.2256.07
TCGA.HT.7879.01A.11R.2403.07
TCGA.HT.7608.01A.11R.2090.07
TCGA.S9.A7J2.01A.11R.A34F.07
TCGA.DU.A7TI.01A.11R.A33Z.07
TCGA.HT.8110.01A.11R.2404.07
TCGA.HT.A5R5.01A.11R.A28M.07
TCGA.QH.A6CW.01A.11R.A32Q.07
TCGA.E1.A7Z6.01A.11R.A34R.07
TCGA.S9.A6TS.01A.12R.A33Z.07
TCGA.FG.5965.02A.11R.A29R.07
TCGA.S9.A89V.01A.11R.A36H.07
TCGA.TM.A7C5.01A.11R.A32Q.07
TCGA.DH.A7US.01A.11R.A33Z.07
TCGA.P5.A736.01A.11R.A32Q.07
TCGA.DU.6394.01A.11R.1708.07
TCGA.HT.A74K.01A.11R.A32Q.07
TCGA.TQ.A7RI.01A.11R.A33Z.07
TCGA.DU.6400.01A.12R.1708.07
TCGA.S9.A6WP.01A.12R.A34F.07
TCGA.P5.A781.01A.11R.A32Q.07
TCGA.DU.A7T6.01A.11R.A33Z.07
TCGA.DH.A669.01A.12R.A31N.07
TCGA.P5.A730.01A.11R.A32Q.07
TCGA.HT.7478.01A.11R.2027.07
TCGA.S9.A6WM.01A.12R.A33Z.07
TCGA.TQ.A7RW.01A.11R.A33Z.07
TCGA.E1.A7Z3.01A.11R.A34R.07
TCGA.DU.A7TB.01A.11R.A33Z.07
TCGA.HT.7485.01A.11R.2027.07
TCGA.HT.A5R7.01A.11R.A28M.07
TCGA.FG.6690.01A.11R.1896.07
TCGA.DU.7292.01A.11R.2027.07
TCGA.HT.7680.01A.11R.2256.07
TCGA.CS.6670.01A.11R.1896.07
TCGA.HT.7690.01A.11R.2256.07
TCGA.DU.7011.01A.11R.2027.07
TCGA.S9.A89Z.01A.11R.A36H.07
TCGA.DU.6403.01A.11R.1708.07
TCGA.FG.6688.01A.11R.1896.07
TCGA.DU.A7TC.01A.21R.A34R.07
TCGA.FG.A4MX.01A.11R.A26U.07
TCGA.TM.A7C4.01A.11R.A32Q.07
TCGA.S9.A6UB.01A.21R.A33Z.07
TCGA.HT.7473.01A.11R.2027.07
TCGA.TQ.A7RV.01A.21R.A34F.07
TCGA.DU.A7TD.01A.12R.A34F.07
TCGA.FG.8186.01A.11R.2256.07
TCGA.DU.8161.01A.11R.2256.07
TCGA.QH.A6X9.01A.12R.A32Q.07
TCGA.S9.A6U9.01A.11R.A32Q.07
TCGA.HT.8563.01A.11R.2404.07
TCGA.DB.A64W.01A.11R.A29R.07
TCGA.TQ.A7RN.01A.11R.A33Z.07
TCGA.DH.A7UV.01A.12R.A34F.07
TCGA.FG.7637.01A.11R.2090.07
TCGA.HT.7874.01A.11R.2403.07
TCGA.DB.5280.01A.01R.1470.07
TCGA.E1.A7YD.01A.11R.A34F.07
TCGA.HT.7858.01A.11R.2403.07
TCGA.HT.7695.01A.11R.2256.07
TCGA.HT.7480.01A.11R.2090.07
TCGA.P5.A5F0.01A.11R.A28M.07
TCGA.TM.A84B.01A.11R.A36H.07
TCGA.E1.5322.01A.01R.1470.07
TCGA.HT.8108.01A.11R.2404.07
TCGA.DU.8168.01A.11R.2256.07
TCGA.P5.A5F1.01A.11R.A28M.07
TCGA.HT.7880.01A.11R.2403.07
TCGA.TQ.A7RG.01A.11R.A33Z.07
TCGA.HT.7692.01A.12R.2256.07
TCGA.HT.8558.01A.21R.2404.07
TCGA.P5.A5F6.01A.11R.A28M.07
TCGA.DH.5142.01A.01R.1470.07
TCGA.DB.5273.01A.01R.1470.07
TCGA.FG.A4MT.02A.11R.A29R.07
TCGA.DU.A7TA.01A.11R.A33Z.07
TCGA.RY.A83X.01A.11R.A36H.07
TCGA.HT.7610.01A.21R.2090.07
TCGA.DU.A5TY.01A.11R.A28M.07
TCGA.P5.A72W.01A.11R.A32Q.07
TCGA.QH.A6XA.01A.12R.A32Q.07
TCGA.S9.A6U2.01A.21R.A33Z.07
TCGA.TM.A84H.01A.11R.A36H.07
TCGA.DB.A64P.01A.11R.A29R.07
TCGA.HT.A74O.01A.11R.A32Q.07
TCGA.FG.8185.01A.11R.2256.07
TCGA.E1.5307.01A.01R.1896.07
TCGA.DU.7013.01A.11R.2027.07
TCGA.DU.6399.01A.12R.1708.07
TCGA.HT.7611.01A.11R.2403.07
TCGA.DB.A4XA.01A.11R.A26U.07
TCGA.HT.A5R9.01A.11R.A28M.07
TCGA.DB.A4XC.01A.11R.A26U.07
TCGA.E1.5318.01A.01R.1470.07
TCGA.DU.6402.01A.11R.1708.07
TCGA.WY.A85D.01A.11R.A36H.07
TCGA.FG.5963.01A.11R.1708.07
TCGA.DU.7007.01A.11R.2027.07
TCGA.DB.A64X.01A.11R.A29R.07
TCGA.DH.A669.02A.11R.A31N.07
TCGA.HT.7875.01A.11R.2403.07
TCGA.VM.A8CA.01A.11R.A36H.07
TCGA.FG.7643.01A.11R.2090.07
TCGA.DU.6404.01A.11R.1708.07
TCGA.TM.A84F.01A.11R.A36H.07
TCGA.P5.A731.01A.11R.A32Q.07
TCGA.E1.5304.01A.01R.1470.07
TCGA.E1.A7YQ.01A.11R.A34R.07
TCGA.QH.A6X3.01A.21R.A32Q.07
TCGA.WY.A85E.01A.11R.A36H.07
TCGA.HT.7855.01A.11R.2403.07
TCGA.HT.7854.01A.11R.2256.07
TCGA.HW.8321.01A.11R.2404.07
TCGA.R8.A6MK.01A.11R.A32Q.07
TCGA.HT.7902.01A.12R.2403.07
TCGA.DU.A7TG.01A.21R.A34R.07
TCGA.TQ.A7RJ.01A.11R.A33Z.07
TCGA.FN.7833.01A.11R.2090.07
TCGA.RY.A83Y.01A.11R.A36H.07
TCGA.KT.A74X.01A.11R.A32Q.07
TCGA.TM.A84M.01A.11R.A36H.07
TCGA.DU.5852.01A.11R.1708.07
TCGA.FG.5963.02A.12R.A29R.07
TCGA.VM.A8CB.01A.11R.A36H.07
TCGA.HT.7856.01A.11R.2403.07
TCGA.DU.7018.01A.11R.2027.07
TCGA.QH.A65V.01A.11R.A29R.07
TCGA.DU.A6S3.01A.12R.A32Q.07
TCGA.DU.5872.01A.11R.1708.07
TCGA.S9.A7R3.01A.11R.A34R.07
TCGA.S9.A6TW.01A.12R.A32Q.07
TCGA.S9.A7QY.01A.11R.A34F.07
TCGA.DU.7008.01A.11R.2027.07
TCGA.DH.5140.01A.01R.1470.07
TCGA.HT.7601.01A.11R.2090.07
TCGA.DU.7298.01A.11R.2027.07
TCGA.S9.A7QX.01A.11R.A34F.07
TCGA.HT.A4DV.01A.11R.A26U.07
TCGA.FG.A60J.01A.11R.A28M.07
TCGA.HT.7693.01A.11R.2256.07
TCGA.DU.6407.02B.11R.A36H.07
TCGA.S9.A7R2.01A.21R.A34R.07
TCGA.DU.8162.01A.21R.2256.07
TCGA.HT.A5RC.01A.11R.A28M.07
TCGA.FG.A710.01A.12R.A33Z.07
TCGA.HT.7467.01A.11R.2027.07
TCGA.HT.7605.01A.11R.2090.07
TCGA.DB.A75P.01A.11R.A32Q.07
TCGA.TQ.A8XE.01A.11R.A36H.07
TCGA.DU.7299.01A.21R.2027.07
TCGA.DU.7006.01A.11R.2027.07
TCGA.HT.A4DS.01A.11R.A26U.07
TCGA.DU.6405.01A.11R.1708.07
TCGA.S9.A7J0.01A.11R.A34F.07
TCGA.HW.8319.01A.11R.2404.07
TCGA.HT.7688.01A.11R.2256.07
TCGA.HT.7479.01A.11R.2027.07
TCGA.DB.5278.01A.01R.1470.07
TCGA.FG.7634.01A.11R.2090.07
TCGA.S9.A7J3.01A.21R.A34R.07
TCGA.TQ.A7RS.01A.12R.A33Z.07
TCGA.TM.A7CF.01A.11R.A32Q.07
TCGA.S9.A6WN.01A.12R.A33Z.07
TCGA.DU.8165.01A.11R.2256.07
TCGA.S9.A6U0.01A.12R.A32Q.07
TCGA.P5.A5EV.01A.11R.A27Q.07
TCGA.HW.8322.01A.11R.2404.07
TCGA.QH.A65S.01A.11R.A29R.07
TCGA.E1.A7Z4.01A.11R.A34R.07
TCGA.TQ.A8XE.02A.11R.A36H.07
TCGA.HT.A61C.01A.11R.A29R.07
TCGA.DB.A75K.01A.11R.A32Q.07
TCGA.TQ.A7RM.01A.11R.A33Z.07
TCGA.DH.A66B.01A.11R.A29R.07
TCGA.DB.A4XE.01A.11R.A27Q.07
TCGA.E1.A7YY.01A.11R.A34R.07
TCGA.TQ.A7RH.01A.12R.A34F.07
TCGA.DU.6406.01A.11R.1708.07
TCGA.DU.7014.01A.11R.2027.07
TCGA.P5.A735.01A.11R.A32Q.07
TCGA.FG.A6IZ.01A.11R.A31N.07
TCGA.S9.A6U1.01A.21R.A33Z.07
TCGA.E1.5302.01A.01R.1470.07
TCGA.TM.A84Q.01A.11R.A36H.07
TCGA.DU.6395.01A.13R.1708.07
TCGA.R8.A73M.01A.11R.A32Q.07
TCGA.DH.A66D.01A.11R.A31N.07
TCGA.HT.8104.01A.11R.2404.07
TCGA.HT.8012.01A.11R.2403.07
TCGA.TM.A84G.01A.11R.A36H.07
TCGA.P5.A72X.01A.11R.A32Q.07
TCGA.HW.7489.01A.11R.2027.07
TCGA.KT.A7W1.01A.11R.A34F.07
TCGA.DU.7015.01A.11R.2027.07
TCGA.HT.7686.01A.11R.2256.07
TCGA.VW.A8FI.01A.11R.A36H.07
TCGA.DU.7304.01A.12R.2090.07
TCGA.S9.A6U6.01A.12R.A33Z.07
TCGA.DB.5279.01A.03R.2347.07
TCGA.VM.A8CE.01A.11R.A36H.07
TCGA.DU.A5TU.01A.11R.A28M.07
TCGA.HT.A618.01A.11R.A29R.07
TCGA.P5.A5F2.01A.11R.A28M.07
TCGA.FG.A70Y.01A.12R.A34R.07
TCGA.QH.A6CY.01A.11R.A32Q.07
TCGA.WY.A85A.01A.21R.A36H.07
TCGA.VM.A8CD.01A.11R.A36H.07
TCGA.E1.5303.01A.01R.1470.07
TCGA.HT.7482.01A.11R.2027.07
TCGA.QH.A6CV.01A.11R.A31N.07
TCGA.TM.A7CA.01A.21R.A33Z.07
TCGA.HT.7620.01A.11R.2256.07
TCGA.HT.7471.01A.11R.2256.07
TCGA.FG.5964.01A.11R.1708.07
TCGA.FG.5965.02B.11R.A29R.07
TCGA.DB.5270.01A.02R.1470.07
TCGA.P5.A5ET.01A.11R.A27Q.07
TCGA.CS.4944.01A.01R.1470.07
TCGA.R8.A6MO.01A.11R.A33Z.07
TCGA.VM.A8C8.01A.11R.A36H.07
TCGA.HT.A74L.01A.11R.A32Q.07
TCGA.FG.8187.01A.11R.2256.07
TCGA.E1.A7YE.01A.11R.A34F.07
TCGA.DU.5855.01A.11R.1708.07
TCGA.E1.5319.01A.01R.1896.07
TCGA.DU.A5TW.01A.11R.A28M.07
TCGA.E1.A7YO.01A.11R.A34F.07
TCGA.FG.7638.01B.12R.2090.07
TCGA.HT.A5RA.01A.11R.A28M.07
TCGA.DB.A4XD.01A.11R.A27Q.07
TCGA.HT.8013.01A.11R.2403.07
TCGA.DU.6401.01A.11R.1708.07
TCGA.DH.5141.01A.01R.1470.07
TCGA.HT.7477.01B.11R.A28M.07
TCGA.HW.A5KJ.01A.12R.A27Q.07
TCGA.P5.A780.01A.12R.A32Q.07
TCGA.E1.A7YM.01A.11R.A34F.07
TCGA.DU.5870.01A.11R.1708.07
TCGA.FG.8188.01A.11R.2256.07
TCGA.S9.A6TV.01A.12R.A34R.07
TCGA.HT.A617.01A.11R.A29R.07
TCGA.CS.4938.01B.11R.1896.07
TCGA.E1.5311.01A.01R.1470.07
TCGA.DB.A4XH.01A.11R.A27Q.07
TCGA.E1.A7YH.01A.11R.A34F.07
TCGA.DH.A7UU.01A.12R.A34F.07
TCGA.HW.7493.01A.11R.2027.07
TCGA.P5.A5EY.01A.11R.A27Q.07
TCGA.HT.8107.01A.13R.2404.07
TCGA.FG.6692.01A.11R.1896.07
TCGA.HW.7491.01A.11R.2027.07
TCGA.HW.7486.01A.11R.2027.07
TCGA.P5.A5EU.01A.11R.A27Q.07
TCGA.DB.A4XF.01A.11R.A27Q.07
TCGA.DU.7309.01A.11R.2090.07
TCGA.QH.A6X5.01A.12R.A32Q.07
TCGA.CS.6186.01A.12R.2027.07
TCGA.DU.7294.01A.11R.2027.07
TCGA.FG.A70Z.01A.12R.A33Z.07
TCGA.E1.A7YS.01A.11R.A34F.07
TCGA.DU.5871.01A.12R.1708.07
TCGA.DB.A75L.01A.11R.A32Q.07
TCGA.R8.A6ML.01A.11R.A32Q.07
TCGA.FG.5962.01B.11R.1896.07
TCGA.DU.7304.02A.12R.A36H.07
TCGA.DU.6407.01A.13R.1708.07
TCGA.DU.A5TT.01A.11R.A28M.07
TCGA.HT.A61A.01A.11R.A29R.07
TCGA.P5.A5EW.01A.11R.A27Q.07
TCGA.DU.5870.02A.12R.A36H.07
TCGA.CS.4943.01A.01R.1470.07
TCGA.HT.7607.01A.11R.2090.07
TCGA.VV.A86M.01A.11R.A36H.07
TCGA.S9.A7QW.01A.11R.A34F.07
TCGA.HW.A5KM.01A.11R.A27Q.07
TCGA.DH.A7UR.01A.11R.A33Z.07
TCGA.DB.A64V.01A.11R.A29R.07
TCGA.QH.A65R.01A.21R.A31N.07
TCGA.F6.A8O4.01A.11R.A36H.07
TCGA.CS.6188.01A.11R.1896.07
TCGA.TQ.A7RO.01A.11R.A33Z.07
TCGA.TM.A84I.01A.11R.A36H.07
TCGA.QH.A6X4.01A.51R.A32Q.07
TCGA.DU.7301.01A.11R.2090.07
TCGA.FG.A4MT.01A.11R.A26U.07
TCGA.FG.A4MW.01A.11R.A26U.07
TCGA.HW.7490.01A.11R.2027.07
TCGA.S9.A6WL.01A.21R.A33Z.07
TCGA.HT.7689.01A.11R.2256.07
TCGA.DB.5274.01A.01R.1470.07
TCGA.RY.A843.01A.11R.A36H.07
TCGA.S9.A7IX.01A.12R.A34F.07
TCGA.HT.7882.01A.11R.2403.07
TCGA.QH.A6CZ.01A.11R.A32Q.07
TCGA.FG.A87N.01A.11R.A36H.07
TCGA.HT.7877.01A.11R.2403.07
TCGA.S9.A6WD.01A.12R.A33Z.07
TCGA.QH.A6CS.01A.11R.A31N.07
TCGA.P5.A77W.01A.11R.A32Q.07
TCGA.DB.A4XG.01A.11R.A27Q.07
TCGA.DB.A64L.01A.11R.A29R.07
TCGA.VM.A8CF.01A.11R.A36H.07
TCGA.TM.A7C3.01A.11R.A32Q.07
TCGA.CS.6667.01A.12R.2027.07
TCGA.CS.6666.01A.11R.1896.07
TCGA.DU.A5TR.01A.11R.A28M.07
TCGA.VM.A8C9.01A.11R.A36H.07
TCGA.RY.A83Z.01A.11R.A36H.07
TCGA.F6.A8O3.01A.11R.A36H.07
TCGA.HT.8010.01A.11R.2403.07
TCGA.DU.A5TS.01A.11R.A28M.07
TCGA.DU.7010.01A.11R.2027.07
TCGA.DU.A6S7.01A.21R.A32Q.07
TCGA.HT.8109.01A.11R.2404.07
TCGA.FG.A4MY.01A.11R.A26U.07
TCGA.HT.A61B.01A.11R.A29R.07
TCGA.QH.A65X.01A.11R.A32Q.07
TCGA.HT.8019.01A.21R.2404.07
TCGA.DU.5854.01A.11R.1708.07
TCGA.DU.6408.01A.11R.1708.07
TCGA.S9.A7IZ.01A.11R.A34F.07
TCGA.P5.A5EX.01A.12R.A28M.07
TCGA.E1.A7YL.01A.11R.A34F.07
TCGA.DU.8164.01A.11R.2256.07
TCGA.FG.A711.01A.21R.A33Z.07
TCGA.TQ.A7RV.02A.11R.A36H.07
TCGA.HW.7495.01A.11R.2027.07
TCGA.HT.7860.01A.11R.2403.07
TCGA.TM.A84C.01A.11R.A36H.07
TCGA.DU.A76K.01A.11R.A33Z.07
TCGA.FG.5965.01B.11R.1896.07
TCGA.S9.A6U8.01A.21R.A33Z.07
TCGA.S9.A7IQ.01A.21R.A34F.07
TCGA.S9.A6TZ.01A.21R.A32Q.07
TCGA.DU.7300.01A.21R.2090.07
TCGA.E1.A7YJ.01A.11R.A34F.07
TCGA.DU.A6S2.01A.21R.A32Q.07
TCGA.HT.A619.01A.11R.A29R.07
TCGA.RY.A847.01A.11R.A36H.07
TCGA.S9.A6U5.01A.12R.A33Z.07
TCGA.HT.8011.01A.11R.2403.07
TCGA.DB.A75O.01A.11R.A32Q.07
TCGA.DB.A64U.01A.11R.A29R.07
TCGA.WY.A858.01A.11R.A36H.07
TCGA.P5.A5EZ.01A.11R.A27Q.07
TCGA.E1.A7YK.01A.11R.A34F.07
TCGA.CS.5390.01A.02R.1470.07
TCGA.HT.7475.01A.11R.2027.07
TCGA.DU.7302.01A.11R.2090.07
TCGA.S9.A6TX.01A.21R.A32Q.07
TCGA.S9.A7J1.01A.21R.A34R.07
TCGA.WH.A86K.01A.11R.A36H.07
TCGA.FG.A60K.01A.11R.A29R.07
TCGA.CS.6290.01A.11R.1708.07
TCGA.HT.7691.01A.11R.2256.07
TCGA.TM.A84O.01A.11R.A36H.07
TCGA.S9.A7R8.01A.11R.A34R.07
TCGA.FG.A4MU.01B.11R.A28M.07
TCGA.CS.5393.01A.01R.1470.07
TCGA.VV.A829.01A.21R.A36H.07
TCGA.FG.8182.01A.11R.2256.07
TCGA.HT.7881.01A.11R.2403.07
TCGA.DB.5277.01A.01R.1470.07
TCGA.S9.A7QZ.01A.12R.A34R.07
TCGA.DU.6542.01A.11R.1896.07
TCGA.DU.6404.02B.11R.A36H.07
TCGA.VW.A7QS.01A.12R.A33Z.07
TCGA.HW.7487.01A.11R.2027.07
TCGA.QH.A870.01A.11R.A36H.07
TCGA.CS.5394.01A.01R.1470.07
TCGA.DU.A7T8.01A.21R.A34R.07
TCGA.TM.A84J.01A.11R.A36H.07
TCGA.HT.7603.01A.21R.2090.07
TCGA.E1.5305.01A.01R.1896.07
TCGA.CS.5395.01A.01R.1470.07
TCGA.TQ.A7RK.02B.11R.A40A.07
TCGA.DU.8158.01A.11R.2256.07
TCGA.E1.A7YN.01A.11R.A34F.07
TCGA.S9.A7R4.01A.12R.A34R.07
TCGA.W9.A837.01A.11R.A36H.07
TCGA.P5.A77X.01A.11R.A32Q.07
TCGA.FG.6689.01A.11R.1896.07
TCGA.HT.7469.01A.11R.2256.07
TCGA.DU.6404.02A.21R.A36H.07
TCGA.HT.7687.01A.11R.2256.07
TCGA.DU.7009.01A.11R.2027.07
TCGA.HT.7677.01A.11R.2256.07
TCGA.HT.7684.01A.11R.2256.07
TCGA.DU.A6S6.01A.21R.A32Q.07
TCGA.R8.A6YH.01A.21R.A32Q.07
TCGA.HT.8111.01A.11R.2404.07
TCGA.HT.7681.01A.11R.2403.07
TCGA.HT.A616.01A.11R.A29R.07
TCGA.DU.7019.01A.11R.2027.07
TCGA.HT.8113.01A.11R.2404.07
TCGA.HT.7873.01B.11R.2403.07
TCGA.HW.8320.01A.11R.2404.07
TCGA.HT.A74J.01A.12R.A32Q.07
TCGA.DU.5872.02A.21R.A36H.07
TCGA.RY.A845.01A.11R.A36H.07
TCGA.E1.A7YW.01A.11R.A34R.07
TCGA.DU.A76O.01A.11R.A32Q.07
TCGA.S9.A6UA.01A.12R.A33Z.07
TCGA.HT.A74H.01A.11R.A32Q.07
TCGA.S9.A6WE.01A.12R.A33Z.07
TCGA.S9.A6WO.01A.21R.A34F.07
TCGA.DU.7306.01A.11R.2090.07
TCGA.HW.A5KK.01A.11R.A27Q.07
TCGA.HT.A5RB.01A.11R.A28M.07
TCGA.WY.A85C.01A.11R.A36H.07
TCGA.HT.7676.01A.11R.2403.07
TCGA.CS.4941.01A.01R.1470.07
TCGA.E1.A7YV.01A.11R.A34R.07
TCGA.S9.A6WI.01A.21R.A33Z.07
TCGA.HW.A5KL.01A.11R.A27Q.07
TCGA.TM.A7CF.02A.11R.A32Q.07
TCGA.HT.8015.01B.11R.A28M.07
TCGA.S9.A6TU.01A.12R.A32Q.07
TCGA.HT.7602.01A.21R.2090.07
TCGA.CS.5396.01A.02R.1470.07
TCGA.S9.A6WG.01A.11R.A33Z.07
TCGA.S9.A6WQ.01A.12R.A34F.07
TCGA.HT.7606.01A.11R.2090.07
TCGA.HT.7470.01A.12R.2090.07
TCGA.HT.7468.01A.11R.2027.07
